# Supplementary material for: Identification of GLI1 and KIAA0825 Variants in Two Families with Postaxial Polydactyly
Source: Genes (Basel). 2023 Apr 5;14(4):869. doi: 10.3390/genes14040869 (PMC10137575; doi:10.3390/genes14040869)
Supplement: Supplementary file 1 [file genes-14-00869-s001.zip]

Archive with 1 entries (1 files):
- genes-2295948-supplementary.pdf
